# Supplementary material for: Endothelial and Vascular Health: A Tale of Honey, H2O2 and Calcium
Source: Cells. 2021 Apr 30;10(5):1071. doi: 10.3390/cells10051071 (PMC8147193; doi:10.3390/cells10051071)
Supplement: Supplementary file 1 [file cells-10-01071-s001.zip]

Archive with 1 entries (1 files):
- cells-1200658-supplementary.pdf
